# Supplementary material for: Clinical and Genetic Characteristics of COL2A1-Associated Skeletal Dysplasias in 60 Russian Patients: Part I
Source: Genes (Basel). 2022 Jan 13;13(1):137. doi: 10.3390/genes13010137 (PMC8775336; doi:10.3390/genes13010137)
Supplement: Supplementary file 1 [file genes-13-00137-s001.zip]

Archive with 1 entries (1 files):
- Tables with mutations in COL2A1 gene 2.pdf
